# Supplementary material for: Brain regions involved in observing and trying to interpret dog behaviour
Source: PLoS One. 2017 Sep 20;12(9):e0182721. doi: 10.1371/journal.pone.0182721 (PMC5607125; doi:10.1371/journal.pone.0182721)
Supplement: S1 Appendix — Columns A till Q represent respectively dog ownership (1 = dog owner), the mean beta values associated with the passive task and the interpretation task for the easy and the difficult video clips extracted in the four regions taken from the localizer task (rTPJ, lSTS, dIFG and vIFG). (XLSX) [file pone.0182721.s001.xlsx]

## Sheet: Sheet1
	rTPJ				lSTS				dIFG				vIFG
dogowner	passeasy	passdiff	intereasy	interdiff	passeasy	passdiff	intereasy	interdiff	passeasy	passdiff	intereasy	interdiff	passeasy	passdiff	intereasy	interdiff
1	0.082344	0.21518	0.29357	0.4932	-0.04302	0.24305	0.15605	0.0074383	0.17988	0.10827	-0.23088	-0.081074	0.13223	-0.080608	0.045426	0.67187
0	0.12275	0.40698	0.20359	0.60693	0.11831	0.044813	-0.0033856	0.18861	-0.15347	0.11244	-0.10454	0.42424	-0.11188	0.36178	-0.040726	0.44026
1	0.11204	0.21672	0.38692	0.47159	0.12599	0.12205	0.20832	0.29414	-0.23553	0.052484	0.023186	0.32304	-0.016915	0.13926	-0.042631	0.18849
0	0.0738	0.1695	-0.18354	0.53166	0.0054616	0.23328	0.10163	0.39106	-0.29057	0.1669	-0.22985	0.38055	-0.29584	0.16178	-0.28805	0.7371
1	0.034624	0.47508	0.69898	1.1053	0.0045364	0.39276	0.39835	0.96024	-0.24718	-0.20174	0.10649	0.75028	-0.20647	-0.19638	-0.1926	0.45262
1	0.28888	0.30385	0.018754	0.22039	0.22041	0.11614	-0.089632	-0.034434	0.064558	0.067603	-0.19402	0.13535	0.054659	-0.060289	-0.048632	0.21731
0	0.038932	0.25824	0.3687	0.81948	-0.02838	-0.069936	0.031089	0.26836	-0.061046	0.15181	0.1273	0.77319	0.14925	0.095043	-0.035311	0.36926
1	0.33627	0.35169	0.25976	0.27541	0.18176	0.033898	0.049139	-0.052897	0.26791	0.088139	0.16208	0.22069	0.3291	0.39613	0.06326	0.014562
1	0.15552	0.54528	-0.13958	-0.22727	-0.15783	0.52502	-0.25192	-0.50939	0.13328	0.39067	-0.29358	-0.56479	-0.20956	0.13095	-0.30375	-0.092507
0	0.15644	0.22681	0.19017	0.45727	-0.053475	0.21579	-0.072568	0.32906	-0.060921	-0.009326	0.05698	0.2765	0.2038	0.30944	0.18054	0.31796
1	0.27678	0.53224	0.16778	0.37028	0.084398	0.31297	0.044579	0.16723	0.26373	0.43365	-0.049371	0.035407	0.42941	0.42281	-0.11103	-0.18148
0	0.28477	0.47867	0.57185	0.76346	0.18132	0.36502	0.37586	0.51554	0.011601	0.33399	0.24973	0.39964	0.044245	0.29346	0.20234	0.27474
0	0.12783	0.48745	0.59672	0.93635	0.10826	0.36917	0.44103	0.66014	-0.079109	0.10133	0.1217	0.39719	0.040797	0.02261	-0.011746	0.27643
0	0.098469	0.49679	0.33026	1.0868	-0.12564	0.32824	0.053293	0.34537	-0.012021	0.29544	-0.089595	0.43989	0.090317	0.27731	-0.00077878	0.52706
1	0.13838	0.33721	0.53492	0.8129	0.023206	0.015398	0.1961	0.34356	0.051546	0.058818	0.11498	0.57048	0.22823	-0.10628	-0.0035286	-0.13652
0	0.031368	0.37871	0.2251	0.29238	-0.17106	0.13333	0.013766	-0.031457	-0.4775	-0.028071	0.10412	0.14524	-0.25349	0.10325	0.12583	-0.062088
0	0.29858	0.41349	0.29585	0.44995	0.18651	0.23784	0.028019	0.025651	0.12447	-0.2699	0.14259	0.19928	0.13285	-0.36412	-0.1402	-0.20521
